# Supplementary material for: Genome-wide association analysis explores the genetic loci of amino acid content in duck’s breast muscle
Source: BMC Genomics. 2024 May 16;25:486. doi: 10.1186/s12864-024-10287-1 (PMC11097541; doi:10.1186/s12864-024-10287-1)
Supplement: Supplementary file 3 — Supplementary Material 3 [file 12864_2024_10287_MOESM3_ESM.xlsx]

## Sheet: Table S1
Table S1 Differences in the content of 16 amino acids between males and females.
Trait	Gender	N	Mean（g/100g）	SD	CV	p-value
Asp	M	166	4.08	0.181	0.289461	0.055
	F	178	3.92	0.201	0.282588
Thr	M	166	2.05	0.575	0.288945	0.105
	F	178	2.13	0.508	0.243062
Ser	M	166	1.69	0.475	0.295031	0.001
	F	178	1.82	0.425	0.244253
Glu	M	166	5.59	0.392	0.238356	0.086
	F	178	5.64	0.396	0.231126
Gly	M	166	1.68	0.452	0.269048	0.096
	F	178	1.7	0.483	0.276
Ala	M	166	2.31	0.697	0.292857	0.509
	F	178	2.32	0.715	0.302966
Val	M	166	1.86	0.446	0.239785	0.808
	F	178	1.84	0.457	0.24837
Met	M	166	1.24	0.235	0.207965	0.013
	F	174	1.22	0.256	0.216949
Ile	M	166	1.79	0.442	0.246927	0.923
	F	178	1.78	0.444	0.249438
Leu	M	166	3.21	0.653	0.200307	0.925
	F	178	3.24	0.681	0.210185
Tyr	M	166	1.55	0.4	0.258065	0.145
	F	176	1.62	0.467	0.290062
Phe	M	166	1.67	0.349	0.208982	0.001
	F	178	1.8	0.35	0.2
His	M	166	1.77	0.374	0.211299	0.589
	F	178	1.76	0.349	0.198295
Lys	M	166	3.71	0.755	0.203504	0.413
	F	178	3.72	0.764	0.205376
Arg	M	166	3.52	0.974	0.510078	0.549
	F	178	3.55	0.766	0.487845
Pro	M	166	1.43	0.479	0.374219	0.298
	F	177	1.46	0.51	0.380597
Note: M represents male. F represents female. The P-value represents the significance of the difference between the sexes (P<0.05 means significant difference).Asp, Asparagine; Thr, Threonine; Ser, Serine; Glu, Glutamate; Gly, Glycine; Ala, Alanine; Val, Valine; Met, Methionine; Ile, Isoleucine; Leu, Leucine; Tyr, Tyrosine; Phe, Phenylalanine; Lys, Lysine; His, Histidine; Arg, Arginine; Pro, Prol…

## Sheet: Table S2
Table S2 Gene annotation of loci highly associated with leader SNPS(r2 > 0.6 )
Chr.	BP	P	r2	gene
3	55526916	4.45624e-08	0.845645	SERAC1
3	55526954	1.18597e-10	1	SERAC1
3	55527048	1.86548e-06	0.719627	SERAC1
3	55527057	1.4406e-05	0.713076	SERAC1

## Sheet: Table S3
Table S3 Gene annotation of loci highly associated with leader SNPS(r2 > 0.6 )
Chr.	BP	P	r2	gene
13	21421575	3.07072e-06	0.624004	CACNA2D3
13	21421661	7.70065e-11	1	CACNA2D3
13	21504475	5.47894e-09	0.712302	CACNA2D3
13	21554698	9.34774e-09	0.615893	CACNA2D3

## Sheet: Table S4
Table S4 Candidate genes for enrichment analysis
Trait	Pos	p-value	The candidate genes revealed by significant SNPs	The genes located within the high-LD region r2 > 0.2 neighboring the significant locus
Absolute content
Pro	chr3:53416575	8.61566	-	OPRM1,IPCEF1
	chr3:55526847	8.80651	SERAC1	SNX9,SYNJ2,SERAC1,GTF2H5,TULP4
	chr3:55526954	9.92593	SERAC1
	chr11:10098877	10.3799	NPTN	INSYN1,CD276,NPTN,NEO1,ADPGK,BBS4,MYO9A,AP3B2,TERB2,RPS17,B2M, PATL2,CSNK1G1,TRIP4,OAZ2,ZNF609,SEC11A,ZNF592,SHF,GABPB1,HDC,GATM,HOMER2,RAMAC,C11H15orf40,BTBD1,BNC1,SH3GL3,ADAMTSL3,EFL1,MEX3B,MINAR1,ABHD2,MFGE8,ACAN,NTRK3,AGBL1,AKAP13,MCTP2
	chr11:11473105	9.75222	ZNF592
	chr11:12657409	9.45745	SH3GL3
	chr11:12657416	9.48358	SH3GL3
	chr11:12657904	8.97379	SH3GL3
	chr11:13126364	9.26884	LOC110354051
Val	chr1:111670282	8.75271	LOC110351546	POU2F1,GJA8,CADM2,MRPS6,SLC5A3,LOC110351546,DYRK1A,KCNJ6,KCNJ15,ERG,ETS2,PHEX,USP9X,
	chr3:37135312	8.85852	TTC7A	SLC29A1,AARS2,RNF8,TTC7A,MCFD2,EPAS1,PRKCE,GALNT2,PGBD5,QKI,GRM1,SASH1,UST,ZC3H12D,AIG1
Tyr	chr2:90454652	9.45722	CDH18	CDH18,LOC106017948,LOC113842064,LOC119716062,LOC119715796,LOC110351713,LOC119716169
Glu	chr1:111670282	8.67365	LOC110351546	LOC110351546,SETD4,DOP1B
Relative content
Pro	chr1:32710401	9.60617	SLC38A1	ADAMTS20,TRNAH-GUG,PUS7L,IRAK4TWF1,TMEM117,TRNASGCU,SLC38A1,SLC38A2,SLC38A4,ATP23,SLC16A7,TAFA2,PPM1H,KCNC2,CAPS2
	chr3:93598214	10.8648	-
	chr13:15682406	9.70918	LOC113845051
Val	chr3:5990965	8.62616	PAK5
	chr3:65610946	9.60742	HSF2
Gly	chr3:117723253	8.6505	INTS9
Tyr	chr1:56024262	9.46496	SYN3	RBFOX2,LARGE1,SYN3,TIMP3,RTCB,ASCL4,PRDM4,PWP1,BTBD11,TMEM263,POLR3B,B4GALNT3,ADIPOR2,CACNA2D4,LRTM2,DCP1B,IL17RA,HDHD5,ADA2
	chr1:62379647	9.20958	BICD1
	chr1:145129100	10.0319	MYO16	LIMS1,MYO16,IRS2,FGF14
	chr1:164861312	9.24933	-
	chr13:21170995	9.42597	CACNA1D	CACNA1D,CHDH,ACTR8,SELENOK,CACNA2D3,LRTM1
	chr13:21293369	9.33571	-
	chr13:21421661	10.1135	CACNA2D3
Ala	chr5:7072617	10.1876	SYT16

## Sheet: Table S5
Table S5 The result of GO enrichment analysis
group	Term	Count	P-Value	Genes
BP	amino acid transmembrane transport	3	0.000805004	SLC38A1, SLC38A2, SLC38A4
MF	amino acid transmembrane transporter activity	3	0.00142035	SLC38A1, SLC38A2, SLC38A4
CC	integral component of plasma membrane	9	0.00753237	SLC38A1, NTRK3, SLC16A7, GJA8, OPRM1, NEO1, SLC38A2, GRM1, SLC38A4
BP	regulation of ion transmembrane transport	4	0.011634	KCNJ6, KCNC2, KCNJ15, CACNA1D
CC	axon	5	0.012318	SLC38A1, NTRK3, NPTN, DYRK1A, OPRM1
MF	L-glutamine transmembrane transporter activity	2	0.0250292	SLC38A1, SLC38A2
CC	plasma membrane	15	0.0268337	MINAR1, KCNJ6, ATP23, NTRK3, TTC7A, ADIPOR2, GRM1, ETS2, IL17RA, TMEM117, NPTN, GJA8, NEO1, CDH18, CSNK1G1
BP	glutamine transport	2	0.0271416	SLC38A1, SLC38A2
BP	regulation of cellular response to stress	2	0.0360268	OPRM1, SLC38A2
BP	positive regulation of RNA splicing	2	0.0707769	DYRK1A, SLC38A2
BP	iron ion homeostasis	2	0.0707769	EPAS1, NEO1
CC	ribonucleoprotein complex	3	0.0709921	EFL1, DYRK1A, ERG
MF	inward rectifier potassium channel activity	2	0.0964836	KCNJ6, KCNJ15

## Sheet: Table S6
Table S6 The result of KEGG enrichment analysis
Pathway	Count	P-Value	Genes
Cardiac muscle contraction	3	0.0861204	CACNA2D3, CACNA1D, CACNA2D4
